# Supplementary material for: Identification of KIF4A as a pan-cancer diagnostic and prognostic biomarker via bioinformatics analysis and validation in osteosarcoma cell lines
Source: PeerJ. 2021 May 21;9:e11455. doi: 10.7717/peerj.11455 (PMC8142929; doi:10.7717/peerj.11455)
Supplement: Supplemental Information 4 [file peerj-09-11455-s004.zip]

Archive with 6 entries (5 files):
- fig2B-WB/
- fig2B-WB/Gray value.docx
- fig2B-WB/KIF4A-1.tif
- fig2B-WB/KIF4A.tif
- fig2B-WB/β-actin-1.tif
- fig2B-WB/β-actin.tif
