# Supplementary material for: Identification of KIF4A as a pan-cancer diagnostic and prognostic biomarker via bioinformatics analysis and validation in osteosarcoma cell lines
Source: PeerJ. 2021 May 21;9:e11455. doi: 10.7717/peerj.11455 (PMC8142929; doi:10.7717/peerj.11455)
Supplement: Supplemental Information 6 [file peerj-09-11455-s006.zip]

Archive with 10 entries (9 files):
- fig3B-WB/
- fig3B-WB/Gray value.doc
- fig3B-WB/MG63-KIF4A-1.tif
- fig3B-WB/MG63-KIF4A.tif
- fig3B-WB/MG63-β-actin-1.tif
- fig3B-WB/MG63-β-actin.tif
- fig3B-WB/U20S-KIF4A-1.tif
- fig3B-WB/U20S-KIF4A.tif
- fig3B-WB/U20S-β-actin-1.tif
- fig3B-WB/U20S-β-actin.tif
