# Supplementary material for: Identification of KIF4A as a pan-cancer diagnostic and prognostic biomarker via bioinformatics analysis and validation in osteosarcoma cell lines
Source: PeerJ. 2021 May 21;9:e11455. doi: 10.7717/peerj.11455 (PMC8142929; doi:10.7717/peerj.11455)
Supplement: Supplemental Information 7 [file peerj-09-11455-s007.zip]

Archive with 2 entries (1 files):
- fig3C-CCK8/
- fig3C-CCK8/CCK8.xlsx
