# Supplementary material for: Identification of KIF4A as a pan-cancer diagnostic and prognostic biomarker via bioinformatics analysis and validation in osteosarcoma cell lines
Source: PeerJ. 2021 May 21;9:e11455. doi: 10.7717/peerj.11455 (PMC8142929; doi:10.7717/peerj.11455)
Supplement: Supplemental Information 8 [file peerj-09-11455-s008.zip]

Archive with 33 entries (30 files):
- fig3D-Cell colony formation/
- fig3D-Cell colony formation/MG63/
- fig3D-Cell colony formation/MG63/Control-1.jpg
- fig3D-Cell colony formation/MG63/Control-2.jpg
- fig3D-Cell colony formation/MG63/Control-3.jpg
- fig3D-Cell colony formation/MG63/oe-KIF4A-1.jpg
- fig3D-Cell colony formation/MG63/oe-KIF4A-2.jpg
- fig3D-Cell colony formation/MG63/oe-KIF4A-3.jpg
- fig3D-Cell colony formation/MG63/oe-NC-1.jpg
- fig3D-Cell colony formation/MG63/oe-NC-2.jpg
- fig3D-Cell colony formation/MG63/oe-NC-3.jpg
- fig3D-Cell colony formation/MG63/si-KIF4A-1.jpg
- fig3D-Cell colony formation/MG63/si-KIF4A-2.jpg
- fig3D-Cell colony formation/MG63/si-KIF4A-3.jpg
- fig3D-Cell colony formation/MG63/si-NC-1.jpg
- fig3D-Cell colony formation/MG63/si-NC-2.jpg
- fig3D-Cell colony formation/MG63/si-NC-3.jpg
- fig3D-Cell colony formation/U-20S/
- fig3D-Cell colony formation/U-20S/Control-1.jpg
- fig3D-Cell colony formation/U-20S/Control-2.jpg
- fig3D-Cell colony formation/U-20S/Control-3.jpg
- fig3D-Cell colony formation/U-20S/oe-KIF4A-1.jpg
- fig3D-Cell colony formation/U-20S/oe-KIF4A-2.jpg
- fig3D-Cell colony formation/U-20S/oe-KIF4A-3.jpg
- fig3D-Cell colony formation/U-20S/oe-NC-1.jpg
- fig3D-Cell colony formation/U-20S/oe-NC-2.jpg
- fig3D-Cell colony formation/U-20S/oe-NC-3.jpg
- fig3D-Cell colony formation/U-20S/si-KIF4A-1.jpg
- fig3D-Cell colony formation/U-20S/si-KIF4A-2.jpg
- fig3D-Cell colony formation/U-20S/si-KIF4A-3.jpg
- fig3D-Cell colony formation/U-20S/si-NC-1.jpg
- fig3D-Cell colony formation/U-20S/si-NC-2.jpg
- fig3D-Cell colony formation/U-20S/si-NC-3.jpg
