# Supplementary material for: Identification of KIF4A as a pan-cancer diagnostic and prognostic biomarker via bioinformatics analysis and validation in osteosarcoma cell lines
Source: PeerJ. 2021 May 21;9:e11455. doi: 10.7717/peerj.11455 (PMC8142929; doi:10.7717/peerj.11455)
Supplement: Supplemental Information 11 [file peerj-09-11455-s011.zip]

Archive with 111 entries (108 files):
- fig5A-Apoptosis/
- fig5A-Apoptosis/MG63/
- fig5A-Apoptosis/MG63/Control-1_Plot1.bmp
- fig5A-Apoptosis/MG63/Control-1_Plot2.bmp
- fig5A-Apoptosis/MG63/Control-1_Statistics1.bmp
- fig5A-Apoptosis/MG63/Control-2_Plot1.bmp
- fig5A-Apoptosis/MG63/Control-2_Plot2.bmp
- fig5A-Apoptosis/MG63/Control-2_Statistics1.bmp
- fig5A-Apoptosis/MG63/Control-3_Plot1.bmp
- fig5A-Apoptosis/MG63/Control-3_Plot2.bmp
- fig5A-Apoptosis/MG63/Control-3_Statistics1.bmp
- fig5A-Apoptosis/MG63/KIF4AsiRNA-1_Plot1.bmp
- fig5A-Apoptosis/MG63/KIF4AsiRNA-1_Plot2.bmp
- fig5A-Apoptosis/MG63/KIF4AsiRNA-1_Statistics1.bmp
- fig5A-Apoptosis/MG63/KIF4AsiRNA-2_Plot1.bmp
- fig5A-Apoptosis/MG63/KIF4AsiRNA-2_Plot2.bmp
- fig5A-Apoptosis/MG63/KIF4AsiRNA-2_Statistics1.bmp
- fig5A-Apoptosis/MG63/KIF4AsiRNA-3_Plot1.bmp
- fig5A-Apoptosis/MG63/KIF4AsiRNA-3_Plot2.bmp
- fig5A-Apoptosis/MG63/KIF4AsiRNA-3_Statistics1.bmp
- fig5A-Apoptosis/MG63/OE-KIF4A-1_Plot1.bmp
- fig5A-Apoptosis/MG63/OE-KIF4A-1_Plot2.bmp
- fig5A-Apoptosis/MG63/OE-KIF4A-1_Statistics1.bmp
- fig5A-Apoptosis/MG63/OE-KIF4A-2_Plot1.bmp
- fig5A-Apoptosis/MG63/OE-KIF4A-2_Plot2.bmp
- fig5A-Apoptosis/MG63/OE-KIF4A-2_Statistics1.bmp
- fig5A-Apoptosis/MG63/OE-KIF4A-3_Plot1.bmp
- fig5A-Apoptosis/MG63/OE-KIF4A-3_Plot2.bmp
- fig5A-Apoptosis/MG63/OE-KIF4A-3_Statistics1.bmp
- fig5A-Apoptosis/MG63/OE-NC组-1_Plot1.bmp
- fig5A-Apoptosis/MG63/OE-NC组-1_Plot2.bmp
- fig5A-Apoptosis/MG63/OE-NC组-1_Statistics1.bmp
- fig5A-Apoptosis/MG63/OE-NC组-2_Plot1.bmp
- fig5A-Apoptosis/MG63/OE-NC组-2_Plot2.bmp
- fig5A-Apoptosis/MG63/OE-NC组-2_Statistics1.bmp
- fig5A-Apoptosis/MG63/OE-NC组-3_Plot1.bmp
- fig5A-Apoptosis/MG63/OE-NC组-3_Plot2.bmp
- fig5A-Apoptosis/MG63/OE-NC组-3_Statistics1.bmp
- fig5A-Apoptosis/MG63/siRNA-NC组-1_Plot1.bmp
- fig5A-Apoptosis/MG63/siRNA-NC组-1_Plot2.bmp
- fig5A-Apoptosis/MG63/siRNA-NC组-1_Statistics1.bmp
- fig5A-Apoptosis/MG63/siRNA-NC组-2_Plot1.bmp
- fig5A-Apoptosis/MG63/siRNA-NC组-2_Plot2.bmp
- fig5A-Apoptosis/MG63/siRNA-NC组-2_Statistics1.bmp
- fig5A-Apoptosis/MG63/siRNA-NC组-3_Plot1.bmp
- fig5A-Apoptosis/MG63/siRNA-NC组-3_Plot2.bmp
- fig5A-Apoptosis/MG63/siRNA-NC组-3_Statistics1.bmp
- fig5A-Apoptosis/MG63/空白对照组-1_Plot1.bmp
- fig5A-Apoptosis/MG63/空白对照组-1_Plot2.bmp
- fig5A-Apoptosis/MG63/空白对照组-1_Statistics1.bmp
- fig5A-Apoptosis/MG63/空白对照组-2_Plot1.bmp
- fig5A-Apoptosis/MG63/空白对照组-2_Plot2.bmp
- fig5A-Apoptosis/MG63/空白对照组-2_Statistics1.bmp
- fig5A-Apoptosis/MG63/空白对照组-3_Plot1.bmp
- fig5A-Apoptosis/MG63/空白对照组-3_Plot2.bmp
- fig5A-Apoptosis/MG63/空白对照组-3_Statistics1.bmp
- fig5A-Apoptosis/U20S/
- fig5A-Apoptosis/U20S/Control-1_Plot1.bmp
- fig5A-Apoptosis/U20S/Control-1_Plot2.bmp
- fig5A-Apoptosis/U20S/Control-1_Statistics1.bmp
- fig5A-Apoptosis/U20S/Control-2_Plot1.bmp
- fig5A-Apoptosis/U20S/Control-2_Plot2.bmp
- fig5A-Apoptosis/U20S/Control-2_Statistics1.bmp
- fig5A-Apoptosis/U20S/Control-3_Plot1.bmp
- fig5A-Apoptosis/U20S/Control-3_Plot2.bmp
- fig5A-Apoptosis/U20S/Control-3_Statistics1.bmp
- fig5A-Apoptosis/U20S/KIF4AsiRNA-1_Plot1.bmp
- fig5A-Apoptosis/U20S/KIF4AsiRNA-1_Plot2.bmp
- fig5A-Apoptosis/U20S/KIF4AsiRNA-1_Statistics1.bmp
- fig5A-Apoptosis/U20S/KIF4AsiRNA-2_Plot1.bmp
- fig5A-Apoptosis/U20S/KIF4AsiRNA-2_Plot2.bmp
- fig5A-Apoptosis/U20S/KIF4AsiRNA-2_Statistics1.bmp
- fig5A-Apoptosis/U20S/KIF4AsiRNA-3_Plot1.bmp
- fig5A-Apoptosis/U20S/KIF4AsiRNA-3_Plot2.bmp
- fig5A-Apoptosis/U20S/KIF4AsiRNA-3_Statistics1.bmp
- fig5A-Apoptosis/U20S/OE-KIF4A-1_Plot1.bmp
- fig5A-Apoptosis/U20S/OE-KIF4A-1_Plot2.bmp
- fig5A-Apoptosis/U20S/OE-KIF4A-1_Statistics1.bmp
- fig5A-Apoptosis/U20S/OE-KIF4A-2_Plot1.bmp
- fig5A-Apoptosis/U20S/OE-KIF4A-2_Plot2.bmp
- fig5A-Apoptosis/U20S/OE-KIF4A-2_Statistics1.bmp
- fig5A-Apoptosis/U20S/OE-KIF4A-3_Plot1.bmp
- fig5A-Apoptosis/U20S/OE-KIF4A-3_Plot2.bmp
- fig5A-Apoptosis/U20S/OE-KIF4A-3_Statistics1.bmp
- fig5A-Apoptosis/U20S/OE-NC-1_Plot1.bmp
- fig5A-Apoptosis/U20S/OE-NC-1_Plot2.bmp
- fig5A-Apoptosis/U20S/OE-NC-1_Statistics1.bmp
- fig5A-Apoptosis/U20S/OE-NC-2_Plot1.bmp
- fig5A-Apoptosis/U20S/OE-NC-2_Plot2.bmp
- fig5A-Apoptosis/U20S/OE-NC-2_Statistics1.bmp
- fig5A-Apoptosis/U20S/OE-NC-3_Plot1.bmp
- fig5A-Apoptosis/U20S/OE-NC-3_Plot2.bmp
- fig5A-Apoptosis/U20S/OE-NC-3_Statistics1.bmp
- fig5A-Apoptosis/U20S/siRNA-NC-1_Plot1.bmp
- fig5A-Apoptosis/U20S/siRNA-NC-1_Plot2.bmp
- fig5A-Apoptosis/U20S/siRNA-NC-1_Statistics1.bmp
- fig5A-Apoptosis/U20S/siRNA-NC-2_Plot1.bmp
- fig5A-Apoptosis/U20S/siRNA-NC-2_Plot2.bmp
- fig5A-Apoptosis/U20S/siRNA-NC-2_Statistics1.bmp
- fig5A-Apoptosis/U20S/siRNA-NC-3_Plot1.bmp
- fig5A-Apoptosis/U20S/siRNA-NC-3_Plot2.bmp
- fig5A-Apoptosis/U20S/siRNA-NC-3_Statistics1.bmp
- fig5A-Apoptosis/U20S/空白对照组-1_Plot1.bmp
- fig5A-Apoptosis/U20S/空白对照组-1_Plot2.bmp
- fig5A-Apoptosis/U20S/空白对照组-1_Statistics1.bmp
- fig5A-Apoptosis/U20S/空白对照组-2_Plot1.bmp
- fig5A-Apoptosis/U20S/空白对照组-2_Plot2.bmp
- fig5A-Apoptosis/U20S/空白对照组-2_Statistics1.bmp
- fig5A-Apoptosis/U20S/空白对照组-3_Plot1.bmp
- fig5A-Apoptosis/U20S/空白对照组-3_Plot2.bmp
- fig5A-Apoptosis/U20S/空白对照组-3_Statistics1.bmp
