# Supplementary material for: Identification of KIF4A as a pan-cancer diagnostic and prognostic biomarker via bioinformatics analysis and validation in osteosarcoma cell lines
Source: PeerJ. 2021 May 21;9:e11455. doi: 10.7717/peerj.11455 (PMC8142929; doi:10.7717/peerj.11455)
Supplement: Supplemental Information 12 [file peerj-09-11455-s012.zip]

Archive with 16 entries (15 files):
- fig5B-cell cycle-MG63/
- fig5B-cell cycle-MG63/Control-1.fcs
- fig5B-cell cycle-MG63/Control-2.fcs
- fig5B-cell cycle-MG63/Control-3.fcs
- fig5B-cell cycle-MG63/oe-KIF4A-1.fcs
- fig5B-cell cycle-MG63/oe-KIF4A-2.fcs
- fig5B-cell cycle-MG63/oe-KIF4A-3.fcs
- fig5B-cell cycle-MG63/oe-NC-1.fcs
- fig5B-cell cycle-MG63/oe-NC-2.fcs
- fig5B-cell cycle-MG63/oe-NC-3.fcs
- fig5B-cell cycle-MG63/si-KIF4A-1.fcs
- fig5B-cell cycle-MG63/si-KIF4A-2.fcs
- fig5B-cell cycle-MG63/si-KIF4A-3.fcs
- fig5B-cell cycle-MG63/si-NC-1.fcs
- fig5B-cell cycle-MG63/si-NC-2.fcs
- fig5B-cell cycle-MG63/si-NC-3.fcs
