# Supplementary material for: Identification of KIF4A as a pan-cancer diagnostic and prognostic biomarker via bioinformatics analysis and validation in osteosarcoma cell lines
Source: PeerJ. 2021 May 21;9:e11455. doi: 10.7717/peerj.11455 (PMC8142929; doi:10.7717/peerj.11455)
Supplement: Supplemental Information 14 [file peerj-09-11455-s014.zip]

Archive with 35 entries (32 files):
- fig5C -WB/
- fig5C -WB/Mg63/
- fig5C -WB/Mg63/actin-1.tif
- fig5C -WB/Mg63/actin.tif
- fig5C -WB/Mg63/bax-1.tif
- fig5C -WB/Mg63/bax.tif
- fig5C -WB/Mg63/bcl2-1.tif
- fig5C -WB/Mg63/bcl2.tif
- fig5C -WB/Mg63/caspase3-1.tif
- fig5C -WB/Mg63/caspase3.tif
- fig5C -WB/Mg63/Gray value.docx
- fig5C -WB/Mg63/p-β-catenin-1.tif
- fig5C -WB/Mg63/p-β-catenin.tif
- fig5C -WB/Mg63/wnt-1.tif
- fig5C -WB/Mg63/wnt.tif
- fig5C -WB/Mg63/~$ay value.docx
- fig5C -WB/Mg63/β-catenin-1.tif
- fig5C -WB/Mg63/β-catenin.tif
- fig5C -WB/U2OS/
- fig5C -WB/U2OS/actin-1.tif
- fig5C -WB/U2OS/actin.tif
- fig5C -WB/U2OS/bax-1.tif
- fig5C -WB/U2OS/bax.tif
- fig5C -WB/U2OS/bcl2-1.tif
- fig5C -WB/U2OS/bcl2.tif
- fig5C -WB/U2OS/caspase3-1.tif
- fig5C -WB/U2OS/caspase3.tif
- fig5C -WB/U2OS/Gray value.doc
- fig5C -WB/U2OS/Gray value.docx
- fig5C -WB/U2OS/p-β-catenin-1.tif
- fig5C -WB/U2OS/p-β-catenin.tif
- fig5C -WB/U2OS/wnt3a-1.tif
- fig5C -WB/U2OS/wnt3a.tif
- fig5C -WB/U2OS/β-catenin-1.tif
- fig5C -WB/U2OS/β-catenin.tif
